# Supplementary material for: Antibiotic Prescribing in Outpatient Settings: Rural Patients Are More Likely to Receive Fluoroquinolones and Longer Antibiotic Courses
Source: Antibiotics (Basel). 2023 Jan 20;12(2):224. doi: 10.3390/antibiotics12020224 (PMC9952143; doi:10.3390/antibiotics12020224)
Supplement: Supplementary file 1 [file antibiotics-12-00224-s001.zip]

Archive with 1 entries (1 files):
- antibiotics-2050714-supplementary.pdf
